# Supplementary material for: Plastid and mitochondrion genomic sequences from Arctic Chlorella sp. ArM0029B
Source: BMC Genomics. 2014 Apr 16;15:286. doi: 10.1186/1471-2164-15-286 (PMC4023601; doi:10.1186/1471-2164-15-286)
Supplement: Additional file 1: Table S1 — Additional putative CDSs predicted by Glimmer ver. 3.02. Additional 71 ORFs (>50 aa) were identified from the cp genome of ArM0029B using the Glimmer gene prediction tool. These ORFs were not added to the finalized gene set because ab initio gene prediction that uses a short-sized genome for self-training and prediction itself could result in many false genes. ORFs overlapping tRNA or rRNA genes were excluded. [file 1471-2164-15-286-S1.xlsx]

## Sheet: STable
ID	Start	End	Strand	Nucleotide sequence	Amino acid sequence
orf00006	1718	1933	-	ttgtgggatcctcttttagatttgcttttttttactctgaaacctttccttaaaattgttcccaaaaacaaagtttttagactaaattttaggacgtcaaataatactctaaatttggtcttaaactcatggctaattctttctatttgggaacaaagttacgacaagagttggaagttcttcgggaaagagtttgtttttaataaaaacttttag	MWDPLLDLLFFTLKPFLKIVPKNKVFRLNFRTSNNTLNLVLNSWLILSIWEQSYDKSWKFFGKEFVFNKNF
orf00008	2571	2747	-	ttgaaatcaagtaaatgtcgaagggcatttcttaccgagttaacttttttctttaattttttcttattttccagtatactaaatcatagatctttagttttaatattatatcaaaaacttaaggaaaattttttaaacaatttaaacaaatattactatgccaattggtgttcctaa	MKSSKCRRAFLTELTFFFNFFLFSSILNHRSLVLILYQKLKENFLNNLNKYYYANWCS
orf00018	5126	5278	+	ttggggaaaggaagtaatttcgaacaagtggtggcaaaaaatattaccaaaaacttcgtttttggtaatatttttattctcattttatttgtaaatttccggtataatttttttcacttttctatacaagcacgttttctcttctttttctag	MGKGSNFEQVVAKNITKNFVFGNIFILILFVNFRYNFFHFSIQARFLFFF
orf00033	8368	8562	+	ttgaaaatttactccttactcttagtaagtgcttcgcactttttggtttatgaacttcaaatttatgaagcttgtaacaaaaataatttagactcttttgggaaaaagagttttttctcatttcttttactattgtatcgtaaaattaaaaaaagagaaaagtttttaaaacacttggcaattacacttccctaa	MKIYSLLLVSASHFLVYELQIYEACNKNNLDSFGKKSFFSFLLLLYRKIKKREKFLKHLAITLP
orf00036	8674	8853	-	ttgcgaaaaaaaggttgtaaaaaagaaaaatacctatttttcttatcactctttttttttataaaaaaagaccaaaaaaggttacctttttttttaatggaaaggcatcaaatacttatttttctttttttcacaaacacggcacaaaaactttgtttttggcacagtttttggggctag	MRKKGCKKEKYLFFLSLFFFIKKDQKRLPFFLMERHQILIFLFFTNTAQKLCFWHSFWG
orf00037	8888	9043	+	ttgtcctcaaaaataccatttttgaggaagggtatggaagggaggtttcgcgaaagaaggttttccttatttcacgggggtcaaaaaaagaaaaatagacatttttcttttttttacactgaaagggactattttgaaaatttgaggcagagatag	MSSKIPFLRKGMEGRFRERRFSLFHGGQKKKNRHFSFFYTERDYFENLRQR
orf00044	10175	10324	+	atgactccttttctccattttttaagatttagggctctattgtttagtctcaaatttttcaaattaggaaaaacaaaaagtaaggggttttggtgccaaaaaagaaaaatctctatttttcttttttttgcgacggagaactcgttttga	MTPFLHFLRFRALLFSLKFFKLGKTKSKGFWCQKRKISIFLFFATENSF
orf00048	10996	11223	-	ttggacaaaaacctatatcaaccccaattatgtgggtttgctagactgagctcctgcaaccttcttgaaatcaaaaactttgtttttggtgtccttccaaaatttagaaaatttgggttgcaaaaaaaagaaaaatatttatttgatgccaaaaaaagaaaaataggtattttttttgacaacctttttttttacagtagcttcaaattaaaattaattttttactaa	MDKNLYQPQLCGFARLSSCNLLEIKNFVFGVLPKFRKFGLQKKEKYLFDAKKRKIGIFFDNLFFYSSFKLKLIFY
orf00054	11842	12000	-	atgaaaaaagaaactaatctggccttaaatttcaaaaatttaaggaaaggaacgaaaaattttattttaaatagaatttacaaaaaaataaaaaatgggtcgttttttctttactttttgaaaaaacctagtgttaaaatgtttaccaaattctactaa	MKKETNLALNFKNLRKGTKNFILNRIYKKIKNGSFFLYFLKKPSVKMFTKFY
orf00057	12398	12610	+	atgtttaacaccaaaaacatcatttttcgtaaagtcatcgttagaacaaaaaatttgtttaagatcaaatttagtcaatttggtcttaaacaaattttttgtggattaacgtgggttcttaatacaggctgtttagtaaatctagtaggttttctcacaaagagacttcaaagagtagttgatttttttgaaacttttcacataggtaaatag	MFNTKNIIFRKVIVRTKNLFKIKFSQFGLKQIFCGLTWVLNTGCLVNLVGFLTKRLQRVVDFFETFHIGK
orf00067	15925	16104	+	gtgacgaaatttaaagacagacaaatattttacaaactaaaaaaatctataaatctgtaccttctccaaatctttaaaatttgggataactgttaccagattaatagcttttatttgggaatactaacagtacaggttatatttcaaaatcaacaacgaaaaggtaacttttatggctaa	MTKFKDRQIFYKLKKSINLYLLQIFKIWDNCYQINSFYLGILTVQVIFQNQQRKGNFYG
orf00069	16493	16672	-	ttggcctcaaaaatttcatttttgaggaaggtaatgtttttgttctcaggtttgataaaggttcacttattgaacctcagtttttcctcgatatttagaattgataaactttctcccaaatttgaaaaatttgggattaaaaactctttttttttctttttcaatttttacaaaaattga	MASKISFLRKVMFLFSGLIKVHLLNLSFSSIFRIDKLSPKFEKFGIKNSFFFFFNFYKN
orf00070	16663	16881	+	ttgaggccaacttcggttttggttcaagttgggcccaaattttttcaaatttgggaaagtacaggtgattcaaaaaaaagaaaaatattcatttttcttgttttttgcaacgttattatttcaaaaaatttttctcacttcgtttttgatagattcattccatcaaaatcgatttgttcagaaattaatcaaaatcaacacagtagttcaaaaagatga	MRPTSVLVQVGPKFFQIWESTGDSKKRKIFIFLVFCNVIISKNFSHFVFDRFIPSKSICSEINQNQHSSSKR
orf00075	17718	17882	-	ttgttagaaaccctgtaccgacgtcaaaaaaagaaaaatagatatttttctttttttgacactgttggtgatcgtttaacttccaaactatttcatagtttaggaccattcactgtatttaaagtgaatgttagttttgtaaaaaaaagaaaaataaatatttga	MLETLYRRQKKKNRYFSFFDTVGDRLTSKLFHSLGPFTVFKVNVSFVKKRKINI
orf00094	22222	22401	-	ttgggattaacggagtttattaccaattttaataccggtctcttcctcaaattatttaaatttgaggccaacaggcaaaaaaacaaagtttttgattctattttaaagacaggtaaagaattgagcaaatatctccttttttttatttcacaagaatttgtgtttttactggtaatttag	MGLTEFITNFNTGLFLKLFKFEANRQKNKVFDSILKTGKELSKYLLFFISQEFVFLLVI
orf00095	22411	22581	+	ttgtaccctatccgtgttgtaagtttgaaaaaattagtaattgctatccctgtgaaaaaaagaaaaatacttatttttctttttttcacaagacaaaaacaaagttgtaataggtcccggtttcaaaaactttgttgtccccaaaaacagagtttttggggaaggaaataa	MYPIRVVSLKKLVIAIPVKKRKILIFLFFTRQKQSCNRSRFQKLCCPQKQSFWGRK
orf00096	22533	22784	-	ttgtggttgaatcataacactacctttttcctttcccaaattttaaaattttcacctgctctttccgccccaaaatcgtcaccaaaaatgagattttgggggcgattttgggctcagttattccatttgagaaaaagacttactttgtcaaaaactctgtttaccaacttacgcaaatttggaaaagttaaggccaacatactttatttccttccccaaaaactctgtttttggggacaacaaagtttttga	MWLNHNTTFFLSQILKFSPALSAPKSSPKMRFWGRFWAQLFHLRKRLTLSKTLFTNLRKFGKVKANILYFLPQKLCFWGQQSF
orf00097	23261	23410	+	ttgggttgcaaaaaaaagaaaaataaaaatatttatttttcttgtcctccaatttgggttttaagaaattggaggaattgcaatgggttcaaaatttttcaattttttcgccaatttctgtcctcgttccatccccttcctctaatttga	MGCKKKKNKNIYFSCPPIWVLRNWRNCNGFKIFQFFRQFLSSFHPLPLI
orf00101	24140	24373	-	ttgttaaaagcctcgaaactattcttaacctcaaaagaagaattagacttttatcctttgttcttttccgtaattcgaatatcaaaaactttggtgtcctcaaatttttcaaatttgaggacaccaaagttttcaggaatgggactatggaaaaagtttaagataaagtctaaatcttttttgacagtttttactctttttttaatttttaaaaggcattccaaatgtttttaa	MLKASKLFLTSKEELDFYPLFFSVIRISKTLVSSNFSNLRTPKFSGMGLWKKFKIKSKSFLTVFTLFLIFKRHSKCF
orf00106	25026	25364	+	ttgatcggactaactttaatcccaaattttgtaaaaaattgggcaagaactgttgcaaaaaaaagaaaaatatctatttttctttttttgacaccaaataattatttgtttaacagttgtttctggtcaatgcccatgttgatggccccatccccttctccaaaattagtcaaatattcccgttgcttttcccaaattctaaaaatttggaaccataaggtactcaaatttttagaatttgatcaaaagggtctcgctctcaaattcctaccagagtttaaagacagaacgggaaaggaaaaaattttggtagaggttctgacaaggttttttggatag	MIGLTLIPNFVKNWARTVAKKRKISIFLFLTPNNYLFNSCFWSMPMLMAPSPSPKLVKYSRCFSQILKIWNHKVLKFLEFDQKGLALKFLPEFKDRTGKEKILVEVLTRFFG
orf00110	25763	26044	-	atgacgtttttatttttatttttttttgaaccaaattccgcccatcaaattcaacaaatttggtggaactgtaccaaaaactttatttttttgacatcgggtctttcccaaatttttacaaaatttgggctaacgttgttcccaaataaaacgctcatcaaagagagtccaaaaatctttatcaaaaactccgtttattcccaaaaaatgtaccaaaaacttcgtttttatcaattttttgggaataaacgggagccggaaaggaaaggatgttctaaataa	MTFLFLFFFEPNSAHQIQQIWWNCTKNFIFLTSGLSQIFTKFGLTLFPNKTLIKESPKIFIKNSVYSQKMYQKLRFYQFFGNKREPERKGCSK
orf00113	26385	26555	-	gtgggaaggggaataaaacaatattttcgtgttcccaaatttcgtacaaaaaactttgtttttttgaacaaatttgggatagggactatcttacacttttggacaatcacaggcagtcccaaatttgtaaaatttgagaaaaggaatagaacaggacaggttattgtttga	MGRGIKQYFRVPKFRTKNFVFLNKFGIGTILHFWTITGSPKFVKFEKRNRTGQVIV
orf00116	26665	26880	-	atgagccacaccttggctcactttttcacgaaatttctttttcgcgcttttttctattttttttgccataaaccttttaatttctttttttttcaaacgttgacttcaccaaaaactttgttttttgtttggagaatgtcgaaccaaaaaacaaagtttttttgtacagtcactaattgtaatttttttaccaactctccgaaaccctttcaataa	MSHTLAHFFTKFLFRAFFYFFCHKPFNFFFFQTLTSPKTLFFVWRMSNQKTKFFCTVTNCNFFTNSPKPFQ
orf00119	27739	27894	+	ttggtagaccttctctttattttaatttcgttttccttttatttttgggttcaaaaaaaagtgacaaaaacgaaatgtttattggttgtcaaaaaaagaaaaatacgtatttttctttttttggcattagaagcaaaatcgttcaagttgatatag	MVDLLFILISFSFYFWVQKKVTKTKCLLVVKKRKIRIFLFLALEAKSFKLI
orf00128	30565	30714	-	ttgaggaccaaaaataactatttttcttttttgcaacccaaacttttaaaatttgggcgagggcatgactatttctattttgacctgtcccacagagactcttttaaattgtcccaaatatcttactgttctcaaagtcttggactttga	MRTKNNYFSFLQPKLLKFGRGHDYFYFDLSHRDSFKLSQISYCSQSLGL
orf00134	32111	32272	-	ttgaagtacctcaaaccagaacaaaaaactgagcccaatttcattttgttttttttaattaacttaatttataaagatttttgtttaatcccacttattcccaaaaatttcagttttgggacctgtatcaaaaatttatttttttatacagaagtaaattag	MKYLKPEQKTEPNFILFFLINLIYKDFCLIPLIPKNFSFGTCIKNLFFYTEVN
orf00135	32399	32569	-	gtgatttttagaatcacgaaaacaaatcggcctaaagggttactgtacaaaaaaagaaagtttttggttccacttctcttttgtcagtcgttgctattcccaaaaactacgtttttgggacaggaacaaatttttttattagagtttcatttttttcttattctattataa	MIFRITKTNRPKGLLYKKRKFLVPLLFCQSLLFPKTTFLGQEQIFLLEFHFFLILL
orf00139	34327	34476	-	atgggaaaacggctccttcctttccccaaagtcaaagactttgggaaaaaaaataataggggtgtcaaaaaaagaaaaatacatatttttctttttttggcaacggtactgctgacatttttattttgtcacttgaagcttaaatattaa	MGKRLLPFPKVKDFGKKNNRGVKKRKIHIFLFLATVLLTFLFCHLKLKY
orf00142	34765	34935	-	ttgtatccacatagcaaattgagaacaaaaaagcttctagttttattccctaacatttttaggaccaatcacaaattcattggatttgttcccaaaaactgtacacagtttttgggggcgggaagaaattcgttaaaatttctgaaaattttaaataagtcttgttattaa	MYPHSKLRTKKLLVLFPNIFRTNHKFIGFVPKNCTQFLGAGRNSLKFLKILNKSCY
orf00144	35070	35294	-	atgtcttgggtaaaggtaataaaaattaggcagtgtaattcctccaatttcttaaaacccaaattggaggacaagaaaaatacttatttttccttatcactctttttttttataaaaaaaaaaaaaagaccaaaaaaaggttaccttttttttaaatggaaaggcatcaaatatttatttttctttttttcacaaacacggcacagtttcattcccaaaacgtag	MSWVKVIKIRQCNSSNFLKPKLEDKKNTYFSLSLFFFIKKKKRPKKGYLFFKWKGIKYLFFFFSQTRHSFIPKT
orf00149	38833	39015	+	ttggaagcgaaaagggaccggtttggaaatttaaggctaaaaaagttgattagtaaaaacttggttgtccttgttttaataaataattatgaaaatctaaactttgaaaaactagagaatttttggaaaatactttcgcagcaaaaaaaaaatatttatttttcttttttttgcacgagatga	MEAKRDRFGNLRLKKLISKNLVVLVLINNYENLNFEKLENFWKILSQQKKNIYFSFFCTR
orf00153	39861	40028	+	gtgaaaataaaattaaataaattagtatttagaatatcgtgtcaaaaaaagaaaaatattcatttttctttttttggcagtcgagaggtcaaagttctttttgaccgtacactgtcctcaaatctgaaaaaaattgaggaagaaattccctttcaattgttgaactga	MKIKLNKLVFRISCQKKKNIHFSFFGSREVKVLFDRTLSSNLKKIEEEIPFQLLN
orf00154	40117	40281	+	ttgtctcactcctcaattcgcagaatttgggacagtttcgcaaaatcgttcatattttgttttgagaccatcgaagatagtcccaaaaatttcatttttgggaacgaaacaatctgtaattttgataacgcaacaattcagtttcttatatcaaatagattttaa	MSHSSIRRIWDSFAKSFIFCFETIEDSPKNFIFGNETICNFDNATIQFLISNRF
orf00159	40723	41004	+	ttgggaaaaggggtttacagctttataggctactattacctattagtatatcatataggtgacaaaaatataaaatgtttttgtatttcaaaaaaattaagtttttttgcacctgatcttgtgtattttatttctaaattcagtcccaaaaacgaagtttttgggaacgaattggaggcctgtataagattttattgttttgattttttctctcaaatattgaggattccagtctatgtagttgttctcaaaaatgaatatttttctggtcctccaatttga	MGKGVYSFIGYYYLLVYHIGDKNIKCFCISKKLSFFAPDLVYFISKFSPKNEVFGNELEACIRFYCFDFFSQILRIPVYVVVLKNEYFSGPPI
orf00162	41220	41429	-	atgtttatgagaaatttttttatcggtgtttctatcaatcatttttttactaaaaaaagaaaagtctcttccttctcacaaagtagagaactttgtgggaacttacccccaaaattttttccattttgggattattcactgaatttgtggaacaagacagaccacaaaattagagaaattttcttttttctttcccattactcattatga	MFMRNFFIGVSINHFFTKKRKVSSFSQSRELCGNLPPKFFPFWDYSLNLWNKTDHKIREIFFFLSHYSL
orf00169	43686	43865	-	ttgagtcaagccattcctaaatggatcaaatactctgtgacaaaaattgttcaatttaaattgaacaatttttgtcaacgtccctcaaatagtctttttgggaataaaacgaagttagccccaaatttaaaaatttgtggacgggacttgttttatcagtttttgagcttttgggattaa	MSQAIPKWIKYSVTKIVQFKLNNFCQRPSNSLFGNKTKLAPNLKICGRDLFYQFLSFWD
orf00178	47102	47338	-	ttgagagttaaaaggtttagtgtcaattatctcaaaatcaggcagggtctaattaaaataattaaaactttgttggaacccaaaagtgatttttttgttgcagtgcgtcattgtgctaaatctaacaaaaggtactggtcccaaaacctctggttttgggaccatctaccatctaagcttttcgttaaagaaagaaaaaagattgccaaatctggaaccaaatttggcgacgagtaa	MRVKRFSVNYLKIRQGLIKIIKTLLEPKSDFFVAVRHCAKSNKRYWSQNLWFWDHLPSKLFVKERKKIAKSGTKFGDE
orf00184	48495	48656	+	ttgtttataaaaaagcttactcatttctttttctttcttatcaggcaatacagaagaataagccgtaattcaattttcattcttaaaaattcgcaaattttttgctttgtttttcagtatacagggattttgaaagaaactctttttattgttgggccttga	MFIKKLTHFFFFLIRQYRRISRNSIFILKNSQIFCFVFQYTGILKETLFIVGP
orf00190	50967	51173	+	atgtatttttcttttttttgcagtggaactactcccaaaaaattgtacaaaaacaaagtttttggtatattttttgggaggtttcgcgaaataagaaaaaccttatttcacggggaaagggacagaaaaaaattattctctattgaatttagtacagattctggtgttttaagcctctggccccaaaaacttcgtttttggggatag	MYFSFFCSGTTPKKLYKNKVFGIFFGRFREIRKTLFHGERDRKKLFSIEFSTDSGVLSLWPQKLRFWG
orf00192	51205	51360	+	atgccttctctccaatttctcaaattggaggataagaaaaataaatatttttcttttttttggcactgtgtagggcgacttaccaagtttctcgaagaaatcgatatttatccaaacaaaaactatgacattgcaagtttgtatcatgactcctga	MPSLQFLKLEDKKNKYFSFFWHCVGRLTKFLEEIDIYPNKNYDIASLYHDS
orf00195	51873	52088	-	ttgttttggcaacggttcacctgttcctccaatttgaaaaattggaggacgacaaaaataatgttttcgtcttgtaattctattttaaaaaaagggttacctttttttaaagtagaccagaaaaataaatatttttcttttttttacaaaacaatgtttttggggcagtctttattagtaaccaaacttaaaaaaactgattttataaaaacttga	MFWQRFTCSSNLKNWRTTKIMFSSCNSILKKGLPFFKVDQKNKYFSFFYKTMFLGQSLLVTKLKKTDFIKT
orf00197	52852	53049	+	atgaattacttgtcgttgaatattattcacgaaaagtttaggtgtaaaaaaaaggttgccaaaaaaaaatacctatttttctttttttggcaccaaataaatatttttaatagaaatacctccaatttgggttttaagaaattggaggaattgcaaaggttttttacaattttttttaaggaaaaattggctcggtaa	MNYLSLNIIHEKFRCKKKVAKKKYLFFFFWHQINIFNRNTSNLGFKKLEELQRFFTIFFKEKLAR
orf00205	53726	54520	-	ttgcttctagagtctgaaatcacaacttttgagctaattttaaaaaacaatgtattattggttgaaaaaccttcgttacttaaaaaattttttgtagtttacacaaaaatcataaattatgcttttttggagcaatttgacatgcttgtgagtgaagttgaactaaaagcgtctagtttcgatgaatttcaaaaagtttttttaccgcgaactccgcaaaccttatttgatactttgtctcattataaaacaaaaaaaattaaaaaaacagtagttaattattcgcttctttctcgtatttggggtgtatcaattgttgatccaaatagtgaatcaagtccagttcgttatgaactccctttttgtttagaaacatcaacacctttttttacaagtgat…	MLLESEITTFELILKNNVLLVEKPSLLKKFFVVYTKIINYAFLEQFDMLVSEVELKASSFDEFQKVFLPRTPQTLFDTLSHYKTKKIKKTVVNYSLLSRIWGVSIVDPNSESSPVRYELPFCLETSTPFFTSDCLFDLFLDEKVLESMTFSEFTGRVNSLVNDYNLGLLEVFKLKFLRNQLIKNFYEMNNFPFSQLYFVFFLFSFDSQLISLIKELKFFHESFDLVQDRNNLYLLETKTENSKFLERFDSFITDLEKNNWDIKQ
orf00208	55050	55298	-	ttgctaaatcagcactttttacttatcaacaataaaattgacttacggttaaaacatttaggaaataacctttacctgttcgctcccttccccaaatccttcaaatttggggaagggaggtttcgcaaaataaagtttttctttcttcttcaaagaaagaaggaaagaagaccttatttcacgggaaaacaggctaaatttttatttgatctttttaaagattctactttttttgattgccaaacttga	MLNQHFLLINNKIDLRLKHLGNNLYLFAPFPKSFKFGEGRFRKIKFFFLLQRKKERRPYFTGKQAKFLFDLFKDSTFFDCQT
orf00210	55349	55537	-	gtgtttttcacacaaaaaaccgacaaaaactttgtttttgtcggttttttgggaccccaatcctgtcaaaattcggggtccattgcaattcctccaatttctctaaacccaaattggaggacaagaaaaatatgtatttttcttttttttacaccacatttatttaaaaaattttgctttttggcataa	MFFTQKTDKNFVFVGFLGPQSCQNSGSIAIPPISLNPNWRTRKICIFLFFTPHLFKKFCFLA
orf00221	60780	60968	+	atgttagactcttgttttctattacttttgggtcaaaagacttttcggtttcaacgcaaaaaaagggtgcaaaaaaagaaaaatacctatttttctttttttttacaccaagtgaattctttcttcaattttggcatcggatctggtacttccttagaaagtagaaagaaattttccgtaaaccaataa	MLDSCFLLLLGQKTFRFQRKKRVQKKKNTYFSFFLHQVNSFFNFGIGSGTSLESRKKFSVNQ
orf00225	62276	62431	+	ttgttccatgttccaacttggtttattctcgttcttaaatttttattattagaatacatatattgtttattgctggaacattttcaatttgaatttggtacatatataaaaaaaagaaaaaagaggaatttttatgtcaattctttcttggattga	MFHVPTWFILVLKFLLLEYIYCLLLEHFQFEFGTYIKKRKKRNFYVNSFLD
orf00228	63531	63695	-	ttgaaaaaaattccaagccacaaattaggaggaaagaacacgtccggccaaaagatctttattttaaaccgaacccttctggtcccaaaaatgcaatttttgaaattttatcagttctggctaaaaaactggtcgtacacgaaacttgttgctttgatcgtttaa	MKKIPSHKLGGKNTSGQKIFILNRTLLVPKMQFLKFYQFWLKNWSYTKLVALIV
orf00230	63975	64154	-	ttggtatttttttcttttccaaaattggaaaagtttcgacgagtctattttagatttttttcagattgcctagaagacgcaactctaccttttgtaaattacgcccgttcccaaaaactgtgtacagtttttggtaacaaaaacgacgttttattaaacgtaattagagattatttttaa	MVFFSFPKLEKFRRVYFRFFSDCLEDATLPFVNYARSQKLCTVFGNKNDVLLNVIRDYF
orf00233	64963	65304	+	atgctaaaaacaccgtttcttgtcctccaatttctcaaatcaaattggaggaaaggcaatttaatgttttttctaaatgttgtgttgtgcttgtcctattatttttgtctaatgaggccttctttcccaaaacctcgtttttgggaaagagtttgcgacataagtagggaaaagtatttgccattaagccttttgctaaattttaaaaattatttgaatttcaatttttattctaaactagatctttgtcaaattttaaaaaatttaaaagagctaaatttttgttttactcatacccgtctaaggctttttgcaaccccaaaaccatttccaaaattatga	MLKTPFLVLQFLKSNWRKGNLMFFLNVVLCLSYYFCLMRPSFPKPRFWERVCDISREKYLPLSLLLNFKNYLNFNFYSKLDLCQILKNLKELNFCFTHTRLRLFATPKPFPKL
orf00251	70834	70986	-	ttgatttttgggctgaatttaggaataagaataatttctttccttaaatttggtctaaaaactttgtttttgggaacaaatttaaggccaagcatcggtgcaaaaaaaagaaaaataaatatttttcttttttttgcaataggagcttattga	MIFGLNLGIRIISFLKFGLKTLFLGTNLRPSIGAKKRKINIFLFFAIGAY
orf00255	71648	71833	-	ttgaatcaatttgttgattcagtacagcttaaccgaaaaaaattgtttatttcgactctgtctgtccaccaaaataaggcagaacaagatccctcaaacgacatgatacattgtttgggtcgacttcgtgtcccaatagtaacttttttttttaaaaaagctaatatggggaatgtcaagtggtaa	MNQFVDSVQLNRKKLFISTLSVHQNKAEQDPSNDMIHCLGRLRVPIVTFFFKKANMGNVKW
orf00260	72690	72884	-	gtggtaataactcctagaattcccgacaaaaaaacactttttgtcatgaaagcttactatttaaattctgtgaacaaaaacttcgtttttttttcaacctctccctgtcccgaactcgttaaagtaggaattaaacaaattagtgacaaattcctagaatttataagagaattaagctttttttttaagttatga	MVITPRIPDKKTLFVMKAYYLNSVNKNFVFFSTSPCPELVKVGIKQISDKFLEFIRELSFFFKL
orf00265	74382	74564	+	ttgtcctccaatttgggtttagagaaattggaggaattgcatctgctcttccaaaatttgttaaaactggaaacaatatttaagagagctttttgcagggagaatattgttccagaacgaattttaaccctttttcaagtttctagtgaacaaattgaaaaaggtaaggttttccttgcttga	MSSNLGLEKLEELHLLFQNLLKLETIFKRAFCRENIVPERILTLFQVSSEQIEKGKVFLA
orf00277	78438	78623	-	ttgtaccgtttcattcccttcctcaaaaatactctttttgaggacaactacgtttttggggccggaccaaatttactcaatttgggttgcaaaaaaaaggttgtaaaaaaaaatacctatttttcttatcactcttttttttataaaaaaaaaaaaagaccaaaaaaaggttacctttttttttaa	MYRFIPFLKNTLFEDNYVFGAGPNLLNLGCKKKVVKKNTYFSYHSFFYKKKKRPKKGYLFF
orf00281	79676	79852	+	ttgtcttttggttacaccaaaacagctaaactcgaaattatgcttagaatccgtctttttacaaatttaattaaatttgggccaagttcggttttgatgaaaacaaactttcgttttataactcggtgtaaagtttttttaagttttggccctgttccttgcccaaatgtttgctag	MSFGYTKTAKLEIMLRIRLFTNLIKFGPSSVLMKTNFRFITRCKVFLSFGPVPCPNVC
orf00283	80164	80319	-	ttgggaaagagcatcaaatttagaaaatttgaggcagaaaggccttgttttaaaaataacaatttttttttaatagtattaaacattaaatttttgggaacagttcggcttcatgcgttctacacaatttttggattgtcaataaagctggagtag	MGKSIKFRKFEAERPCFKNNNFFLIVLNIKFLGTVRLHAFYTIFGLSIKLE
orf00287	82289	82438	-	ttgaacatctcctctcttgctttgataattctgtattttgttccttttcttttgaaacttttttcaaagagtttagtaaaaaagcgaaatttggggaagaaaataaaacgatggttttgtaaaaagtttgagggccagcaaatattttaa	MNISSLALIILYFVPFLLKLFSKSLVKKRNLGKKIKRWFCKKFEGQQIF
orf00291	82609	82836	-	ttggactacttttttaatgtcaaaaaaaagggtgatgaaataatttttgattttgttacaaaaatttacatgatcaacagactcccaaaaaatttactaaaaacgaagtttttatccattttttgggaccaaaacataatattttggggtcgaaccataccaaatttttcaagtttggttctcttccttaaatttggtccaaaaacttcgttttttgccccaatttaa	MDYFFNVKKKGDEIIFDFVTKIYMINRLPKNLLKTKFLSIFWDQNIIFWGRTIPNFSSLVLFLKFGPKTSFFAPI
orf00295	85538	85711	-	ttggtacctccctcaagttgtttatttgccgttcccagaacctgtaccaaaaaccaagtttttggttccaagagtcttttttggcacagcattccctacatattaggagaaagaactgggaaaaacgccggtagagggacaatcacgaaacaaaccaaaaaatttttggtttaa	MVPPSSCLFAVPRTCTKNQVFGSKSLFWHSIPYILGERTGKNAGRGTITKQTKKFLV
orf00311	91302	91463	+	ttgattgtcattctccggaccaccaaattttgttgtttctgtcatattagtaaaaaaaaagaaaaaataaaacaaaaaaagttattactagtatactttgccttttttacttgtgctacttttaaattgattcctaaaaataaaagccaaagatattattaa	MIVILRTTKFCCFCHISKKKEKIKQKKLLLVYFAFFTCATFKLIPKNKSQRYY
orf00313	91465	91662	-	ttggggagtgagaatgtcagaatagagctctctcattttcactttataagtgttgaaatagtaaaaaaactaaatttttttttaaaggatcctttttcaatttttagggactgtaccaaaactgaaatttttggttctaatagcttcctcaaaactgaaatttttgaggccaattttaataaattgaagcaattttga	MGSENVRIELSHFHFISVEIVKKLNFFLKDPFSIFRDCTKTEIFGSNSFLKTEIFEANFNKLKQF
orf00331	98534	98704	-	atgcaaaaaagtcaaaatctagacttgtacatagccctttccaaacttctctctttctctttcctcattttttttttcaaatttgggaaagataaaggtcgacaaaaaaaaatatttttttgtttgagagaaaatttcgtattaaacgcatttagaaccttctccaaatag	MQKSQNLDLYIALSKLLSFSFLIFFFKFGKDKGRQKKIFFCLRENFVLNAFRTFSK
orf00337	101422	101580	+	ttgtctcgtcactttttttttctaaaaaaagtaccaaaaattttgtttttgggattaaatgacatttctttaatttcctcaaatggagtgaatttggggaatttaaatggatggactcgaaataagtccaaagctttagtgttttttaattatttttaa	MSRHFFFLKKVPKILFLGLNDISLISSNGVNLGNLNGWTRNKSKALVFFNYF
orf00341	103229	103528	-	ttgcagccttataccactcttagtatatttcaagggtctttaccaaaagagttatttcaaaatatttccctcctcaaatttctcaaattcaaatttgaggacattttgaaaacaaaaaggaaatatcaaagccctaaaaataaaaaaagatcccagtcggctaaaagaaatttccaaatcaaaattggtgtaaaaaaaggttgcaattcctcaaatttcttaaaacccaaatttgaggaccaaaaatacctatttttatttttttggcatcaaatacatatttttcttttttttgtataa	MQPYTTLSIFQGSLPKELFQNISLLKFLKFKFEDILKTKRKYQSPKNKKRSQSAKRNFQIKIGVKKGCNSSNFLKPKFEDQKYLFLFFWHQIHIFLFFV
orf00356	110884	111036	+	ttgatttccttttttgagaatgttgtttgtcttttctcggagtttcagttaatctttttattaaatttttcaaagatatttcaaacttttactaaatttttggtgtcaaaaaaatacatatttttctttttttgcattgaaaacacttggtga	MISFFENVVCLFSEFQLIFLLNFSKIFQTFTKFLVSKKYIFFFFCIENTW
orf00357	110989	111186	-	atggggctaaatttggtacaaaaaactgggaataaaaatttccagttttttgggaatggtagggtaaatttctttttgagatatatatctagtttttttaatttagaattcaattttactattactgagcggataaaaacttcgtttttttcaccaagtgttttcaatgcaaaaaaagaaaaatatgtatttttttga	MGLNLVQKTGNKNFQFFGNGRVNFFLRYISSFFNLEFNFTITERIKTSFFSPSVFNAKKEKYVFF
orf00362	113908	114057	-	gtgataagaaaaataggtattttttttacaaccttttttttgccactcaaatttaaaaaatttgttcccaaaaacgaagtttttggaaatggaagggagtatttgaaaaaaatcggaacgttactggtaagggaacacaattatgaatag	MIRKIGIFFTTFFLPLKFKKFVPKNEVFGNGREYLKKIGTLLVREHNYE
orf00363	114008	114202	+	ttgagtggcaaaaaaaaggttgtaaaaaaaatacctatttttcttatcactctttttttttataaaaaaaaaaaaagaccaaaaaagggttaccttttttttttaatggaaaggcatcaaatatttatttttctttttttacaaaacctcgtttttgggaacaagactaactgtggttttagttctattgtgtga	MSGKKKVVKKIPIFLITLFFYKKKKRPKKGYLFFLMERHQIFIFLFLQNLVFGNKTNCGFSSIV
orf00366	114273	114431	-	ttgtacaggttcgacctaaccccaattcgtttcttttacctaatttttgaattagcactgtcctcttccccaaatttgacaaatttggggacaggaattaggaaagagttgggaacctactatgtttgtgagaataggactcaaaacggttttggttaa	MYRFDLTPIRFFYLIFELALSSSPNLTNLGTGIRKELGTYYVCENRTQNGFG
orf00376	119302	119457	-	ttggttaaaagcgagtcaagtgtaaatcgaagaatgggaaagatgagacttttaagaagttttttctttaattctcatcagaaaagagaaaagcaaaattggcctgtccccaaaaacattgttttttgggctctatggaaaaatagaaaaaggtag	MVKSESSVNRRMGKMRLLRSFFFNSHQKREKQNWPVPKNIVFWALWKNRKR
